# Supplementary material for: Multi-Omics Insights into Microbial Community Dynamics and Functional Shifts During Double-Round Bottom Fermentation of Strong-Flavor Baijiu
Source: Foods. 2025 Dec 9;14(24):4228. doi: 10.3390/foods14244228 (PMC12732256; doi:10.3390/foods14244228)
Supplement: Supplementary file 1 [file foods-14-04228-s001.zip]

Archive with 1 entries (1 files):
- foods-4002702-supplementary.pdf
